# Supplementary material for: Time-Kill Analysis of Canine Skin Pathogens: A Comparison of Pradofloxacin and Marbofloxacin
Source: Antibiotics (Basel). 2023 Oct 17;12(10):1548. doi: 10.3390/antibiotics12101548 (PMC10603860; doi:10.3390/antibiotics12101548)
Supplement: Supplementary file 1 [file antibiotics-12-01548-s001.zip]

Archive with 1 entries (1 files):
- antibiotics-2647883-supplementary-update.pdf
